# Supplementary material for: Thermal Imaging for Burn Wound Depth Assessment: A Mixed-Methods Implementation Study
Source: J Clin Med. 2024 Apr 2;13(7):2061. doi: 10.3390/jcm13072061 (PMC11012455; doi:10.3390/jcm13072061)
Supplement: Supplementary file 1 [file jcm-13-02061-s001.zip]

Archive with 1 entries (1 files):
- jcm-2891005-supplementary.pdf
